# Supplementary material for: Design, Synthesis, and Bioactivities of Novel Tryptophan Derivatives Containing 2,5-Diketopiperazine and Acyl Hydrazine Moieties
Source: Molecules. 2022 Sep 6;27(18):5758. doi: 10.3390/molecules27185758 (PMC9506431; doi:10.3390/molecules27185758)
Supplement: Supplementary file 1 [file molecules-27-05758-s001.zip]

Archive with 1 entries (1 files):
- molecules-1896560-SI.pdf
